# Supplementary material for: The phosphorylated pathway of serine biosynthesis affects sperm, embryo, and sporophyte development, and metabolism in Marchantia polymorpha
Source: Commun Biol. 2024 Jan 24;7:102. doi: 10.1038/s42003-023-05746-6 (PMC10808223; doi:10.1038/s42003-023-05746-6)
Supplement: Supplementary file 4 — Supplementary Data 1-2 [file 42003_2023_5746_MOESM4_ESM.zip]

Archive with 2 entries (2 files):
- Supplementary Data/Supplementary Data1.xlsx
- Supplementary Data/Supplementary Data2.xlsx
