# Supplementary material for: The phosphorylated pathway of serine biosynthesis affects sperm, embryo, and sporophyte development, and metabolism in Marchantia polymorpha
Source: Commun Biol. 2024 Jan 24;7:102. doi: 10.1038/s42003-023-05746-6 (PMC10808223; doi:10.1038/s42003-023-05746-6)
Supplement: Supplementary file 4 — Supplementary Data 1-2 [file 42003_2023_5746_MOESM4_ESM.zip › Supplementary Data/Supplementary Data2.xlsx]

## Sheet: Fig1b
The fresh weight of thalli (mg)
	Tak-1						Mppgdh-1						Mppgdh-2
L/D	42.4	50.3	56.7	54.5	49.8	52.5	5.8	11.5	9.2	7.8	6.4	5	2.1	2	1.9	2	1.8	2
L/D+Ser	65.9	71.9	58.6	63.5	74.7	72.5	50.4	61.6	50.2	63.6	69.5	58.4	42.8	44.2	48.7	46.7	42.7	46.9
CL	86.8	97.6	116.2	113.1	96	98.5	109.2	81.2	112.3	85	83.3	124.8	89.2	93.4	106.6	109.6	112.5	83.3

## Sheet: Fig2
Free amino acid contents in thalli of the Mppgdh mutants under L/D conditions (nmol/mg dry weight).
Name	alanine	glycine	valine	leucine	isoleucine	threonine	serine	proline	asparagine	aspartate	methionine	glutamate	phenylalanine	glutamine	lysine	histidine	tryptophan
Tak-1_light_1	15.6653	13.1896	3.88741	1.06743	0.692161	2.19828	28.4081	1.36199	19.9619	16.5077	0.625481	34.5498	0.974871	27.5761	0.547298	1.41347	0.40342
Tak-1_light_2	18.6019	4.07104	4.13348	1.2099	0.662056	2.63886	33.8344	1.77971	22.2214	23.4438	1.5257	45.3264	0.953039	28.8465	0.600993	2.28309	0.365474
Tak-1_light_3	18.3469	3.14758	4.1139	1.14879	0.660629	2.64035	31.0726	1.76578	23.5248	21.6037	0.488507	49.008	0.943507	30.9628	0.544043	1.92022	0.376363
Tak-1_0 h dark_1	25.4975	5.01243	4.18594	0.941738	0.564929	3.0452	30.4409	2.17963	18.5421	15.1794	0.500093	51.7685	1.00351	27.3531	0.375816	1.41097	0.306126
Tak-1_0 h dark_2	18.3664	13.5185	3.83076	0.981772	0.597243	2.51121	28.4715	1.36316	19.1242	15.0886	0.376932	34.6124	1.20784	29.2955	0.460066	1.62254	0.380407
Tak-1_0 h dark_3	15.5137	13.4192	3.63545	0.873104	0.526682	2.54899	23.2019	1.46836	20.6972	14.1304	0.425352	34.9538	1.0761	26.9894	0.433386	1.62904	0.324418
Tak-1_2 h dark_1	28.1492	0.499159	4.31212	1.50839	0.889457	2.78834	21.4689	2.8123	22.3393	40.7323	0.752467	79.3771	1.14315	18.8007	0.862673	1.72558	0.400972
Tak-1_2 h dark_2	23.5631	0.677843	4.14848	1.50646	0.892253	2.50872	23.04	2.10677	22.7003	30.7033	1.58172	72.1892	0.953258	15.1359	0.840381	2.14537	0.384467
Tak-1_2 h dark_3	22.3601	0.593376	4.06366	1.52473	0.89826	2.48562	20.4749	2.1956	20.9193	33.6712	0.515493	73.8165	1.04239	13.8298	0.861312	1.45472	0.378668
Tak-1_4 h dark_1	34.4132	0.490988	5.58697	2.22913	1.35916	2.70828	21.2246	3.40841	26.4916	44.3684	0.817301	86.7657	1.46073	17.0713	1.48093	2.34648	0.561446
Tak-1_4 h dark_2	32.5251	0.611187	4.32911	1.63377	1.01235	2.18759	18.417	2.38078	23.6532	36.5906	0.630197	76.1995	1.03154	25.2917	0.993475	1.96408	0.486236
Tak-1_4 h dark_3	33.7687	0.568128	4.89509	1.90033	1.14949	2.62211	19.5769	3.01545	26.5129	41.1409	0.814434	79.7706	1.26378	22.0646	1.18635	1.96217	0.515826
Tak-1_6 h dark_1	32.2083	0.51467	7.56021	3.17233	2.13955	3.0607	20.4086	3.48847	26.3634	48.5654	0.809413	87.9331	1.83424	13.8921	2.33223	2.24276	0.814215
Tak-1_6 h dark_2	28.4969	0.554311	5.76954	2.41151	1.56803	2.37753	17.1892	2.2625	22.5754	39.34	0.541853	80.4203	1.32634	12.8947	1.61098	2.44042	0.602663
Tak-1_6 h dark_3	28.7732	0.589612	5.85742	2.409	1.57718	2.57971	18.3741	2.36833	23.272	40.7147	0.55596	84.1994	1.34368	13.1767	1.66346	1.91946	0.622552
Tak-1_8 h dark_1	38.4934	2.34329	6.17434	2.44801	1.6177	2.71566	22.4018	3.68979	27.162	43.0172	0.869509	85.9321	1.54725	20.9066	1.91182	2.13419	0.729297
Tak-1_8 h dark_2	30.6005	0.570249	5.55861	2.30632	1.4696	2.29789	17.4936	2.5099	24.2719	45.105	2.75842	83.6299	1.13912	19.4115	1.56828	2.04446	0.655686
Tak-1_8 h dark_3	31.853	0.563939	4.88339	2.00791	1.28762	2.14615	16.6969	2.28014	23.3144	43.4028	0.685819	76.018	1.16256	22.8476	1.39952	1.39554	0.587813
Tak-1_2 h light_1	21.4646	4.05589	5.35025	1.66772	1.24908	3.65817	38.6852	2.4283	26.697	33.9936	0.422179	63.18	1.63322	45.5033	1.1928	2.45158	0.612054
Tak-1_2 h light_2	20.192	3.03884	5.28278	1.68703	1.20193	3.59531	36.0667	2.26984	25.2845	32.6116	1.97077	62.7052	1.62746	42.2242	1.24277	2.61217	0.593603
Tak-1_2 h light_3	20.3517	2.56857	5.04549	1.6161	1.15401	3.54641	34.7158	2.21983	24.4663	31.6922	0.379473	61.1935	1.61613	40.5267	1.14213	2.20052	0.535178
Mppgdh-1_light_1	32.3076	5.03892	6.53057	1.15704	0.587504	3.56392	39.3929	2.90232	17.2266	14.3342	1.375	64.4563	0.848718	38.5712	0.266459	1.58543	0.485412
Mppgdh-1_light_2	31.3257	2.7932	5.54344	1.06731	0.564579	3.23976	34.5475	2.89346	16.1496	14.4056	1.3978	69.9442	0.774672	31.9996	0.324848	1.26896	0.430182
Mppgdh-1_light_3	29.1788	2.16671	5.22054	1.07187	0.576783	3.16272	31.7363	2.72634	15.5478	16.2746	0.469236	73.2014	0.778271	28.6866	0.332772	0.950683	0.386079
Mppgdh-1_0 h dark_1	32.1119	2.41076	5.10537	0.938529	0.52732	3.13209	35.3172	2.73503	15.0334	13.3479	0.432752	62.4147	0.822759	42.3021	0.293146	1.38809	0.463424
Mppgdh-1_0 h dark_2	30.1022	1.81518	4.94454	0.951635	0.452037	2.78413	26.9429	2.57058	13.3502	14.5018	0.957623	68.0675	0.776005	27.0593	0.244325	0.909902	0.322851
Mppgdh-1_0 h dark_3	33.078	1.75093	4.99092	1.04398	0.514088	2.92434	26.6927	2.56766	13.3851	14.0582	0.433291	71.9317	0.878663	27.8432	0.312498	0.885701	0.345953
Mppgdh-1_2 h dark_1	41.7283	1.06217	4.72756	1.09224	0.664685	2.8597	17.6425	3.40394	17.412	30.2819	0.919786	73.9735	0.689594	57.978	0.514414	1.48527	0.461318
Mppgdh-1_2 h dark_2	38.9417	0.668693	4.45968	1.2462	0.735183	2.58996	13.3336	3.39077	17.086	27.867	1.10424	77.2877	0.792902	32.6919	0.644198	1.29	0.407008
Mppgdh-1_2 h dark_3	38.2022	0.57065	4.34143	1.21729	0.706937	2.57995	11.5187	3.20188	17.2918	30.7775	0.555999	79.9759	0.761098	32.1878	0.623793	1.21765	0.378907
Mppgdh-1_4 h dark_1	46.0106	0.521256	4.95399	1.43608	0.883337	2.56302	6.10963	4.06496	21.0328	34.5476	0.655632	82.05	0.796481	55.2636	0.850992	1.58907	0.44963
Mppgdh-1_4 h dark_2	54.9316	0.475134	5.98388	1.92216	1.18133	2.83638	4.73708	4.43796	20.5206	31.5904	0.702964	96.8295	0.988097	39.6417	1.16732	2.20738	0.655853
Mppgdh-1_4 h dark_3	47.7685	0.392721	5.32743	1.75826	1.04531	2.67643	4.31435	4.28305	19.7526	35.3675	1.4664	90.5703	0.943604	35.8584	1.04721	1.55572	0.505404
Mppgdh-1_6 h dark_1	56.4171	0.447113	6.56682	2.18155	1.34627	3.26749	2.35621	5.79532	24.859	44.1484	0.772701	107.406	0.964274	74.4577	1.42646	1.99316	0.631016
Mppgdh-1_6 h dark_2	48.0957	0.32478	6.48218	2.39037	1.44308	2.91312	1.51887	5.4293	22.4808	40.0696	0.683139	96.4028	1.11494	48.6542	1.63081	2.22146	0.611882
Mppgdh-1_6 h dark_3	26.6242	0.449501	9.43714	4.0806	2.65108	3.24621	8.89089	3.6297	17.8945	45.5438	0.478652	80.1755	2.96501	13.7902	3.22715	1.77547	0.89731
Mppgdh-1_8 h dark_1	53.3913	0.616477	8.28304	3.12737	1.79828	3.52365	4.414	6.81208	26.9164	34.6871	0.957477	104.289	1.01621	78.9112	2.31125	2.62783	0.756824
Mppgdh-1_8 h dark_2	50.5556	0.37995	8.49656	3.37727	2.04382	3.27211	1.44524	6.65642	29.4081	43.0635	3.45006	86.8408	1.85062	53.2534	2.47243	2.61397	0.781361
Mppgdh-1_8 h dark_3	46.8004	0.435227	8.23253	3.32822	2.05339	3.1186	1.44829	6.69913	32.1557	40.206	0.972683	82.9078	2.01128	44.614	2.62254	2.30631	0.770072
Mppgdh-1_2 h light_1	30.78	4.26757	5.29243	1.13555	0.762206	3.61664	37.3681	4.48363	22.93	19.7777	0.834726	76.7155	1.13091	82.0959	0.699911	2.07114	0.678407
Mppgdh-1_2 h light_2	30.8871	6.08792	5.89536	1.22234	0.821418	3.93218	37.6363	5.07627	23.8259	18.8556	0.875523	80.4528	1.16204	89.8159	0.767537	2.13912	0.682839
Mppgdh-1_2 h light_3	46.0835	0.511717	5.83987	1.43049	0.802406	2.92052	5.40816	4.74018	21.6912	32.7784	1.12574	101.39	0.766794	53.0308	0.796248	1.54056	0.495087
Mppgdh-2_light_1	27.8142	2.13387	5.60479	1.1277	0.655883	3.37756	40.1807	2.80894	25.722	21.8737	1.50646	65.7126	1.25776	40.4144	0.4515	1.57895	0.380012
Mppgdh-2_light_2	27.9371	1.84059	5.35975	1.06549	0.601063	3.35	39.4519	3.12709	24.1942	19.9928	1.00259	67.4067	1.1784	41.535	0.408052	1.35854	0.348065
Mppgdh-2_light_3	25.9621	1.54711	5.08744	1.07083	0.584078	3.27016	35.8591	2.95012	23.4141	20.6522	0.388132	66.4146	1.0874	37.5241	0.401025	1.12919	0.294836
Mppgdh-2_0 h dark_1	33.8284	2.13847	5.74688	0.965463	0.530195	3.28511	39.1507	3.52094	23.7691	15.0979	0.479883	67.3718	1.23107	42.4982	0.326118	1.46598	0.400826
Mppgdh-2_0 h dark_2	29.0655	4.9961	6.08005	1.06523	0.547975	3.40527	35.509	2.90021	23.3297	15.433	0.610709	57.4029	1.45054	40.593	0.303753	1.27388	0.356918
Mppgdh-2_0 h dark_3	29.3472	3.09862	5.55956	1.00131	0.534588	3.2925	34.8924	2.8549	21.6763	14.7574	0.395628	61.7171	1.27041	38.2981	0.276262	1.44524	0.302981
Mppgdh-2_2 h dark_1	42.2139	0.881369	5.25043	1.39701	0.817821	2.80965	20.4584	4.59454	24.2446	29.667	0.82316	73.2932	1.1336	46.6113	0.780626	1.57017	0.49546
Mppgdh-2_2 h dark_2	33.6092	0.730926	4.67285	1.34117	0.797999	2.58508	16.5941	3.52416	25.1827	30.8705	0.273023	70.9	1.24979	33.5354	0.768199	1.53834	0.379194
Mppgdh-2_2 h dark_3	36.7823	0.767521	4.95044	1.41674	0.838835	2.89462	17.917	4.00715	26.172	35.4891	0.847517	74.9715	1.25944	37.0411	0.756257	1.53125	0.360366
Mppgdh-2_4 h dark_1	45.5627	0.699052	5.65047	1.81771	1.1624	2.53229	8.89212	5.17364	26.7428	28.5722	0.601998	73.6148	1.40928	40.6435	1.23807	1.86725	0.50913
Mppgdh-2_4 h dark_2	39.8756	0.537434	5.27739	1.72178	1.04422	2.47558	6.93323	4.76369	28.3938	34.8722	4.38867	77.0085	1.48979	35.1059	1.12271	2.10326	0.475433
Mppgdh-2_4 h dark_3	41.5984	0.59641	5.57208	1.84967	1.14407	2.65626	6.59894	4.74139	26.9389	34.9147	0.600137	79.5262	1.5631	35.802	1.21829	2.03401	0.467417
Mppgdh-2_6 h dark_1	52.2165	0.574796	6.82035	2.29814	1.45004	2.86483	3.0408	6.70208	29.5112	29.1739	0.697954	76.6612	1.53546	59.341	1.68131	2.13868	0.684556
Mppgdh-2_6 h dark_2	42.814	0.407926	7.51806	2.98734	1.87671	2.83101	1.95942	5.66742	25.8685	35.2126	1.68173	79.5919	2.12266	32.003	2.29237	2.1133	0.650301
Mppgdh-2_6 h dark_3	42.7194	0.374065	5.91164	2.24701	1.37209	2.60241	1.54502	5.94564	27.7238	31.1269	0.892449	75.403	1.54987	41.1655	1.70994	1.81759	0.556326
Mppgdh-2_8 h dark_1	53.4311	0.807159	8.92043	3.1296	1.92319	3.33629	4.0891	8.40009	30.323	28.6013	1.11435	89.2133	1.65701	70.8776	2.39607	2.75129	0.849317
Mppgdh-2_8 h dark_2	49.878	0.444259	8.72051	3.63842	2.16315	3.21243	1.52245	6.91635	28.4695	36.711	1.49404	91.1089	1.85059	56.2055	2.71784	2.56576	0.780623
Mppgdh-2_8 h dark_3	47.7187	0.426492	8.72605	3.64084	2.18821	3.16924	1.38844	7.11643	29.4598	35.883	0.590082	86.6898	2.08368	51.4958	2.82194	2.51241	0.75337
Mppgdh-2_2 h light_1	32.0583	2.97792	5.54047	1.16824	0.793555	3.58346	43.182	6.29194	28.9569	19.8309	0.719919	66.8045	1.46865	80.246	0.825512	2.23141	0.568522
Mppgdh-2_2 h light_2	34.8703	4.49288	6.15344	1.29971	0.846731	3.94609	43.3573	6.31784	28.5256	20.0249	1.54965	70.4486	1.64782	86.6616	0.844597	2.95518	0.632268
Mppgdh-2_2 h light_3	42.2862	0.57822	5.95906	1.46291	0.862847	2.8998	4.99507	6.03745	28.6436	36.1234	1.9683	89.3677	1.25825	61.7943	0.924526	2.46009	0.43483

## Sheet: Fig3b
Fresh weight of antheridial receptacles (mg)
Tak-1	Mppgdh-1	Mppgdh-2
14.7	16.2	11.8
16.4	19.7	11.9
17.3	13.1	12.4
13	12.2	12.6
8.6	8.7	7.6

## Sheet: Fig4b
Fresh weight of archegonial receptacles (mg)
Tak-2	Mppgdh-3
14.2	17.6
9.8	11.6
16	9.3
13.2	15.1
10.6	15.3
12.4	10
15.1	10.7
14.2	12.9
10.8	9.2
19.6	8.9
15.9	13.9

## Sheet: Fig6
Metabolome in 14-day-old thalli
GROUP	Dimethylglycine-TMS	Glyoxylic acid-meto-TMS	2-Aminoethanol-2TMS	Pyruvic acid-meto-TMS	Lactic acid-2TMS	Lactic acid-13C3-2TMS	2-Hydroxyisobutyric acid-2TMS	2-Ketobutyric acid-meto-TMS(1)	Caproic acid-TMS	Glycolic acid-2TMS	Alanine-2TMS	2-Ketobutyric acid-meto-TMS(2)	2-Keto-isovaleric acid-meto-TMS	Hydroxylamine-3TMS	Norvaline-TMS	2-Hydroxybutyric acid-d3-2TMS	Glycine-2TMS	2-Hydroxybutyric acid-2TMS	Glyoxylic acid-oxime-2TMS	Oxalic acid-2TMS	Oxalic acid-13C2-2TMS	Sarcosine-d3-2TMS	Sarcosine-2TMS	Acetoacetic acid-meto-TMS	3-Hydroxypropionic acid-2TMS	2-Aminoisobutyric acid-2TMS	Pyruvic acid-oxime-2TMS	Valproic acid-TMS	3-Hydroxyisobutyric acid-2TMS	2-Hydroxyisovaleric acid-2TMS	3-Hydroxybutyric acid-2TMS	2-Aminobutyric acid-2TMS	2-Ketoisocaproic acid-meto-TMS(1)	3-Methyl-2-oxovaleric acid-meto-TMS(1)	Isoleucine-TMS	2-Methyl-3-hydroxybutyric acid-2TMS(1)	3-Aminopropanoic acid-2TMS	2-Methyl-3-hydroxybutyric acid-2TMS(2)	3-Methyl-2-oxovaleric acid-meto-TMS(2)	Glyceraldehyde-meto-2TMS(1)	Malonic acid-2TMS	2-Keto-isovaleric acid-oxime-2TMS(1)	Acetoacetic acid-2TMS(1)	Valine-d8-2TMS	3-Aminoisobutyric acid-2TMS	3-Hydroxyisovaleric acid-2TMS	2-Keto-isovaleric acid-oxime-2TMS(2)	Valine-2TMS	Methylmalonic acid-2TMS
Tak-1_L/D	936	1247	153	430	86837	1343	11950	578	10132	27415	1777005	5525	3871	20249	38648	10	227	14656	6040	118439	19585	30050	9626	377	22564	27818	25	966	179	11540	613	2950	2105	3661	7093	10	35	10	456	119293	28	27	42	54	1215	28988	25	186139	173
Tak-1_L/D	1097	1469	283	442	46729	748	13701	626	11306	31406	2310588	8613	6420	19973	52824	10	167	25296	9990	118926	22472	29598	9493	670	22787	29900	28	1420	532	13163	379	3453	1849	3920	6239	10	29	10	1406	131672	239	35	46	249	1820	30600	30	165566	280
Tak-1_L/D	1061	1481	344	423	55081	692	12412	964	11258	29097	2449706	11677	7371	22282	54277	10	28	22171	9089	126019	22936	31710	11598	686	29267	31466	31	1396	134	13560	1022	3594	958	4073	7214	10	24	10	1156	122374	27	33	56	36	1612	30561	28	159358	29
Tak-1_L/D	973	1384	551	1138	50536	511	13385	568	10917	31962	2354947	12197	7986	17756	51475	10	235	26384	10460	117208	20681	29354	10688	933	28367	37033	35	1081	364	11681	592	3981	2003	5576	6370	10	45	10	847	128529	183	43	53	39	2074	31053	41	225889	151
Tak-1_L/D	1070	1550	173	594	90965	1364	12978	485	11128	30748	2033657	9065	3932	23430	45103	10	36	16451	6897	452133	72584	108976	48209	5695	24388	33278	36	5921	245	12119	491	3215	1872	4403	7720	10	33	10	4526	126259	35	34	152	759	2194	27773	35	131528	53
Tak-1_L/D	973	1452	104	593	76514	1386	11950	699	11621	29166	1916812	5221	2228	17244	42181	10	31	19606	7482	138413	22984	36529	10067	729	22913	29107	96	1477	352	13693	400	3227	1988	3512	6144	10	35	10	1620	126884	33	34	82	64	2021	29418	30	178541	200
Mppgdh-1_L/D	1003	1376	120	3094	51303	376	10045	698	10726	22301	2821360	10556	7827	22732	63780	10	39	21161	7193	122155	23200	30559	9971	575	19062	30016	36	1355	177	10022	814	4987	1675	4685	7186	10	38	10	990	129096	37	38	208	385	1695	29704	41	317035	171
Mppgdh-1_L/D	913	1547	135	810	58283	606	14075	677	10791	30288	4569162	13858	7231	32373	95516	10	34	24991	9931	150117	24684	33757	13679	746	29687	28645	28	2050	254	15297	1002	3576	1572	5075	6523	10	28	10	1103	126561	271	144	76	39	2355	26581	40	272248	161
Mppgdh-1_L/D	952	1433	283	657	44493	424	11112	527	10550	27126	2731612	5935	4041	25087	60491	10	203	13123	5553	138125	23979	32002	11418	244	28926	29299	27	1536	268	15789	404	3499	1931	3523	5439	10	26	10	1557	129772	28	26	63	168	2157	30930	29	243025	199
Mppgdh-1_L/D	963	1493	122	634	46632	566	11757	574	11109	27682	2913015	10367	6028	23948	64339	10	39	22311	10241	126615	20548	29985	9291	616	28122	33976	120	1118	427	13928	690	4830	1520	4983	6177	10	37	10	1067	137883	208	44	54	589	2088	30055	38	200299	177
Mppgdh-1_L/D	968	1397	212	708	72297	548	14483	683	10155	33570	3444935	6790	3649	26971	74997	10	202	17598	6472	126495	22429	31392	14027	500	40784	34805	35	831	273	20593	318	3759	1211	3267	5913	10	36	10	1388	115025	181	35	113	176	1782	25963	39	273777	121
Mppgdh-1_L/D	1197	1641	148	1224	75432	1192	16243	843	10872	34767	3537162	13767	5886	35062	76792	10	30	18733	7752	169728	29933	41039	22005	907	38584	36793	30	2279	398	20089	651	4023	1771	4550	6799	10	26	10	2450	131927	36	18	220	31	1531	29394	29	195307	30
Tak-1_L/D+Ser	1043	1432	35	3105	57729	549	10324	345	10695	25752	1790835	12698	6751	17452	41299	10	406	29244	12792	156735	26124	37553	10532	1400	19107	29258	113	1519	106	11006	825	3903	1479	4928	6108	10	29	10	2020	120816	236	31	174	345	2400	30849	36	304968	41
Tak-1_L/D+Ser	1047	1359	33	3074	41271	275	10453	787	9094	26825	2410737	5563	3476	22324	52519	10	243	14340	6318	118047	20327	25739	7265	543	21357	27508	29	1360	214	12874	610	2890	1367	3368	7699	10	35	10	1153	120136	25	29	60	36	2605	29885	30	254901	236
Tak-1_L/D+Ser	1051	1293	41	3807	39388	335	15089	528	10892	32991	2518948	6743	3465	23434	54520	10	490	14494	6421	155819	25738	39615	11991	1177	16819	31764	30	2119	345	10474	419	3052	1402	4211	7779	10	34	10	1276	119290	140	34	57	37	1661	30597	29	289498	49
Tak-1_L/D+Ser	1003	1440	48	3862	45158	621	10810	626	10579	26587	1565114	7015	4216	14973	35579	10	42	21000	9022	133376	21833	31029	9973	1322	17937	30319	38	1334	223	6408	828	3338	1800	4332	7700	10	40	10	1367	123384	45	37	115	42	2101	28975	40	176442	261
Tak-1_L/D+Ser	916	1307	48	2115	41903	270	9696	671	9712	24778	1940002	6847	2380	20074	42506	10	353	13523	5094	176402	30578	45542	14228	1476	15362	28823	37	2150	269	8899	661	3308	1631	3629	5671	10	47	10	2424	105330	52	41	110	154	1510	24260	43	256505	418
Tak-1_L/D+Ser	903	1418	45	3387	39940	429	8982	561	9793	22150	1410775	3868	2241	12627	30351	10	38	18349	6002	115843	20060	26851	8040	902	20912	26962	31	1311	76	11251	327	2646	1648	3558	6418	10	36	10	1247	119482	186	233	65	166	2278	26454	38	206013	50
Mppgdh-1_L/D+Ser	1145	1462	39	2827	57544	604	9537	795	11333	22339	3275853	2188	2311	24820	73439	10	34	18747	8632	114929	18335	27822	8591	545	26334	32577	27	1723	423	9627	364	3005	2729	2909	7717	10	34	10	580	114266	139	34	204	35	2106	28985	31	298105	184
Mppgdh-1_L/D+Ser	1127	1515	33	2597	61509	645	11833	417	11546	26386	3417898	4218	3185	28858	75412	10	26	17002	5621	125587	22747	28692	10625	1547	29298	33261	165	1298	615	14477	412	4455	2083	3878	7713	10	28	10	1321	132378	27	22	45	22	1973	28529	27	319384	30
Mppgdh-1_L/D+Ser	1002	1682	43	965	50748	699	6285	507	11248	14137	7528187	8227	5325	53976	164271	10	224	21668	9400	129480	23243	32881	11143	857	21384	35002	40	1655	424	10516	1262	4268	1572	5182	6834	10	30	10	1413	140030	30	25	49	419	1536	30583	30	470076	163
Mppgdh-1_L/D+Ser	1063	1564	46	996	104362	1216	5154	728	11056	13652	7797772	4493	3765	59294	165207	10	329	16382	6181	115611	22077	25559	11446	999	34787	33627	35	1237	337	18128	806	3861	1370	4356	5900	10	159	10	733	126017	187	26	222	43	1570	34039	38	604288	292
Mppgdh-1_L/D+Ser	1036	1287	47	835	66225	800	4744	823	10015	11390	6852249	4773	2312	53485	150309	10	271	16332	7260	155028	26049	39241	13263	993	16383	32907	36	1628	77	7884	606	3062	1477	4303	6043	10	48	10	1394	117636	136	38	58	41	2262	29208	32	384542	227
Mppgdh-1_L/D+Ser	1059	1459	37	460	56723	436	4779	550	11443	11342	5491213	3959	1439	42074	118745	10	241	24154	8377	124929	22835	32624	9995	672	23922	31908	41	1131	363	12689	277	2530	1514	3855	8352	10	37	10	1312	127638	41	36	90	164	2079	31314	40	497026	217
Tak-1_CL	960	1525	840	818	66141	759	14518	555	10312	35985	2034165	4257	2019	21684	45454	10	26	17002	6277	165787	29613	39318	14071	1066	40430	33324	27	2270	416	20837	739	3103	1838	3185	8253	10	34	10	2545	114777	33	26	118	57	1644	28445	26	261799	269
Tak-1_CL	944	1553	726	944	71516	779	13971	525	11265	32832	1995616	7646	3101	22249	44603	10	162	19528	8309	185386	32063	47761	14688	1007	33167	34981	28	2442	268	18119	526	3575	1881	3993	7630	10	31	10	3276	122917	29	28	111	377	1430	30101	24	299430	121
Tak-1_CL	953	1317	521	663	54888	428	12361	393	9941	28483	2101402	5846	3092	19766	47531	10	27	19008	7175	130869	23739	30296	9100	548	26912	29694	172	1296	133	13346	649	3480	1803	3696	6675	10	29	10	1078	120363	32	22	37	33	1402	28656	22	264898	152
Tak-1_CL	1042	1545	986	762	55527	681	14453	400	11025	32065	1858754	6936	5129	4375	41320	10	35	22468	9806	123944	20221	30392	9454	800	27772	32567	24	826	273	13968	865	3402	1054	4082	6694	10	28	10	1275	128742	28	28	70	305	1639	29754	29	184603	188
Tak-1_CL	1163	1583	925	666	77882	1091	17704	671	11354	40054	1924358	3761	1420	26255	41328	10	25	16826	7789	245587	43001	62374	20804	1934	41565	33857	28	2772	161	21954	466	2958	1223	3584	6194	10	24	10	3761	123631	23	28	67	29	2505	30739	29	176231	767
Tak-1_CL	1047	1217	463	747	50499	643	13308	406	11227	32451	592880	4738	1861	50003	11626	10	36	133098	62937	234768	39130	58017	21464	297	29667	30678	179	3689	204	16179	391	4166	259	4182	1269	10	44	10	2478	120344	761	201	153	38	1614	27874	29	204793	157
Mppgdh-1_CL	911	1494	314	719	52740	449	13038	628	10405	29935	3160730	11913	7227	23405	69780	10	202	32678	12689	133637	21845	32890	25667	258	28587	32182	33	1051	46	13984	327	3938	1889	4804	6487	10	36	10	1360	119765	30	29	76	178	1793	32707	27	167773	43
Mppgdh-1_CL	1147	1563	98	3576	69281	959	10889	632	11657	26937	5392366	11734	6785	41777	117585	10	270	18874	7562	124592	22542	29613	9589	767	27262	34935	190	1281	467	15014	785	3892	2583	4822	6473	10	27	10	1718	138597	34	29	43	228	2381	30583	27	523852	199
Mppgdh-1_CL	1166	1490	210	1485	53652	648	11880	839	10956	27573	5172754	10646	7093	36435	116509	10	187	22625	9478	145502	25207	35002	11214	523	23087	30937	24	1644	339	14133	628	3879	1767	5133	6282	10	30	10	1753	131372	21	215	252	351	1532	30518	28	475635	340
Mppgdh-1_CL	1165	1534	48	1548	64791	995	10406	697	11279	25588	3829286	6163	2488	36522	84589	10	38	17288	6256	153053	26628	38891	12807	705	27478	32313	160	1488	281	10041	268	2938	1324	3157	6980	10	36	10	2022	120101	44	39	74	51	1940	29905	38	248006	44
Mppgdh-1_CL	1122	1458	209	1142	96919	1316	11584	740	11916	28132	4054337	9643	6856	31769	88572	10	28	22826	9511	126789	21571	25749	9864	771	28111	32803	31	1160	427	16295	605	4293	1945	4021	7923	10	39	10	1565	136633	26	30	74	30	1918	31738	32	284909	34
Mppgdh-1_CL	1077	1573	147	1652	57139	444	10347	525	10385	23527	5207849	11456	4166	43681	111029	10	188	14803	5808	186556	30901	49547	15306	868	28555	34626	163	3063	325	14976	649	3588	1426	3720	5695	10	30	10	3364	123130	35	31	45	406	1392	28070	28	404272	185
[truncated: 426 more columns]

## Sheet: Fig7
Metabolome in antheridial receptacles under L/D conditions
GROUP	Dimethylglycine-TMS	Glyoxylic acid-meto-TMS	2-Aminoethanol-2TMS	Pyruvic acid-meto-TMS	Lactic acid-2TMS	Lactic acid-13C3-2TMS	2-Hydroxyisobutyric acid-2TMS	2-Ketobutyric acid-meto-TMS(1)	Caproic acid-TMS	Glycolic acid-2TMS	Alanine-2TMS	2-Ketobutyric acid-meto-TMS(2)	2-Keto-isovaleric acid-meto-TMS	Hydroxylamine-3TMS	Norvaline-TMS	2-Hydroxybutyric acid-d3-2TMS	Glycine-2TMS	2-Hydroxybutyric acid-2TMS	Glyoxylic acid-oxime-2TMS	Oxalic acid-2TMS	Oxalic acid-13C2-2TMS	Sarcosine-d3-2TMS	Sarcosine-2TMS	Acetoacetic acid-meto-TMS	3-Hydroxypropionic acid-2TMS	2-Aminoisobutyric acid-2TMS	Pyruvic acid-oxime-2TMS	Valproic acid-TMS	3-Hydroxyisobutyric acid-2TMS	2-Hydroxyisovaleric acid-2TMS	3-Hydroxybutyric acid-2TMS	2-Aminobutyric acid-2TMS	2-Ketoisocaproic acid-meto-TMS(1)	3-Methyl-2-oxovaleric acid-meto-TMS(1)	Isoleucine-TMS	2-Methyl-3-hydroxybutyric acid-2TMS(1)	3-Aminopropanoic acid-2TMS	2-Methyl-3-hydroxybutyric acid-2TMS(2)	3-Methyl-2-oxovaleric acid-meto-TMS(2)	Glyceraldehyde-meto-2TMS(1)	Malonic acid-2TMS	2-Keto-isovaleric acid-oxime-2TMS(1)	Acetoacetic acid-2TMS(1)	Valine-d8-2TMS	3-Aminoisobutyric acid-2TMS	3-Hydroxyisovaleric acid-2TMS	2-Keto-isovaleric acid-oxime-2TMS(2)	Valine-2TMS	Methylmalonic acid-2TMS
Tak-1	12853	12839	288	4273	88172	4131	10612	1302	9194	27977	38621	60067	10115	103009	5428	10	160	330709	153568	442872	82457	543370	37022	8330	48162	114085	446	7747	562	50042	56839	31967	14589	107044	428040	10	39	10	21018	42171	45	617	124	359	543	87130	1094	28148	423
Tak-1	12187	12898	434	5213	104151	5100	10252	825	9801	26846	67798	43471	6996	75442	5770	10	337	245699	112692	366163	66952	569506	28195	6710	34345	96704	226	6160	411	54709	47626	26358	12182	84881	333219	10	155	10	21091	41163	161	463	41	352	592	61947	463	44191	242
Tak-1	11083	11354	767	2934	84834	3706	9279	799	9485	26053	76211	38327	8611	66661	4881	10	234	212112	102629	341154	62634	617880	27993	7090	34211	91527	335	5533	753	60097	40704	24869	11093	75524	310884	10	44	10	19174	40852	80	402	24	442	500	66810	737	44989	427
Tak-1	13023	13522	661	4717	129931	6266	8984	893	9663	25517	163427	33134	6999	66643	9138	10	266	215840	101831	325284	62312	698403	31944	6864	40370	86183	57	4837	647	66482	43160	20149	9277	69101	272520	10	60	10	20410	42716	206	223	31	133	221	58810	1125	81571	448
Tak-1	12060	12630	1236	4513	82810	3606	8987	1026	10383	25802	77702	66669	12521	101354	9606	10	175	316561	141073	435537	78355	637572	31791	6443	39838	116945	384	7402	612	59208	52588	32621	14351	108310	430279	10	24	10	21175	42054	133	369	231	510	546	73912	1148	56839	394
Mppgdh-1	10859	11876	955	3871	93054	4254	13497	817	9513	36588	74364	68196	13739	116693	7041	10	236	351231	160171	450603	82884	631932	36011	6376	36938	115291	438	7990	239	56739	59216	32239	15726	109524	440364	10	39	10	19778	38889	88	935	38	313	85	57112	632	51600	585
Mppgdh-1	11674	11773	549	4386	85664	3939	10373	752	9413	26138	86646	49597	10523	77713	5288	10	155	238707	112816	390156	73493	597974	30282	8094	33574	94471	274	6024	507	58816	47259	28688	11499	86941	360538	10	30	10	16850	37993	187	279	21	209	567	73462	605	48991	508
Mppgdh-1	10865	11391	671	4320	85470	3943	9627	944	9806	25486	104506	58084	10352	87679	6910	10	250	278051	128843	424129	77428	637065	31121	8203	37697	109470	258	7270	373	57974	53109	30720	14792	100790	401287	10	39	10	20054	41918	239	267	22	482	802	78407	538	63644	138
Mppgdh-1	10275	11426	1388	3694	78204	4120	9475	1013	9553	25348	258936	77461	14748	108027	9712	10	192	346366	153714	461928	83178	516876	37822	5117	35142	114017	432	8271	604	44677	42365	33971	14457	113740	459800	10	32	10	18687	43050	44	370	26	307	398	124639	1112	59380	467
Mppgdh-1	10778	11839	771	4807	87375	4136	8294	807	9201	23277	85292	32155	8346	67010	5354	10	225	215694	101719	320744	58545	544662	24478	5368	30465	80637	256	4730	324	48067	41700	21559	9735	69520	270196	10	49	10	16430	37119	130	137	33	186	523	53950	718	43862	112
[truncated: 426 more columns]

## Sheet: Fig8
Lipidome in 14-day-old thalli of male lines
Group	BRSE	CASE	Cer_AP	Cer_NP	CoQ	DG	DGDG	DGGA	DGTS	FA	FAHFA	HexCer_HS	LDGTS	LPC	LPE	LPG	MG	MGDG	NAGly	OxFA	OxPC	OxTG	PC	PE	PG	PhytoSph	PI	SISE	SQDG	STSE	TG
Tak-1_L/D	1002	16125	45912	10571	23202	81291	116168	7547	2235381	66458	170	40892	76459	108172	44231	4700	858	261824	429	31767	4946	2609	95592	130407	288970	6374	21010	710	282021	5418	82982
Tak-1_L/D	986	13099	41941	9713	20474	68996	113874	8510	1993566	60354	224	37638	65940	92145	36754	3538	1078	228913	284	29286	4625	2915	91934	131033	288590	4858	23059	734	276999	4592	81007
Tak-1_L/D	480	9261	43111	8953	14953	51546	112132	6564	1564475	63838	202	28073	64466	98903	32614	5354	835	256913	203	20976	4186	1217	77053	118149	237510	4034	17185	881	235779	3218	42747
Mppgdh-1_L/D	704	6835	40130	11218	3380	68177	159297	1495	936788	73062	444	27234	72266	60280	1334	184	2149	295005	227	12922	4287	6379	111962	33433	259017	7415	31691	1672	302969	362	83576
Mppgdh-1_L/D	1311	14070	43417	11317	4010	79992	161465	1485	1004885	61142	217	29564	36810	38296	995	67	2647	319024	275	11553	4617	8630	124336	41234	272651	8019	31689	2913	320014	1348	145856
Mppgdh-1_L/D	1533	13811	42216	10507	3060	73413	154499	1409	982379	59311	327	30522	39687	41283	848	103	2987	284330	147	13727	4169	7532	116547	40795	246335	8537	30001	2990	310870	1256	155425
Tak-1_L/D+Ser	1928	25492	58826	13298	5633	182117	168881	2360	1424672	66962	232	60483	49331	35032	1372	77	7170	290726	478	32459	5011	17926	99484	25903	270434	9507	38697	4666	341550	3024	334542
Tak-1_L/D+Ser	1489	19623	52483	10640	3815	134998	145733	1886	1173469	63107	292	49399	45020	28068	906	37	5010	242070	273	22618	3502	12437	75101	17204	230017	7819	30443	3549	281887	1413	206531
Tak-1_L/D+Ser	1180	16808	48527	9872	3121	119083	143663	1964	1031873	61925	299	44599	45107	25273	983	36	5463	242030	239	24118	3873	10331	73234	17646	198939	5718	28832	3039	271442	1583	169503
Mppgdh-1_L/D+Ser	1663	21652	48984	7865	3477	125629	142590	1657	970431	58327	247	44099	48856	53313	851	151	3603	284269	203	25866	5517	11983	123095	36904	258296	8269	29757	4098	327796	2802	444360
Mppgdh-1_L/D+Ser	1909	21365	50945	7682	2829	140603	137470	1596	993150	56771	401	46138	52557	58432	931	130	3574	277359	153	31133	5721	14796	128704	37567	264974	9431	31465	3899	333136	3144	509517
Mppgdh-1_L/D+Ser	1724	21888	48706	7878	3742	121275	143158	1742	917474	63483	278	42522	76148	88876	1262	172	3411	276228	293	26747	5642	11229	125630	36549	254217	9023	29132	4495	333638	2863	468182
Tak-1_CL	840	14721	41235	8375	13802	74940	127538	11049	3276126	77494	249	34814	186599	69890	26807	5056	860	233373	233	31264	2510	1397	56700	97070	196782	3679	15019	1131	380429	3636	52698
Tak-1_CL	993	13495	41726	8973	13220	68711	119786	9880	3050200	70991	168	34506	152268	66457	27060	5302	994	226028	269	27739	2685	1218	59975	107996	218791	3075	15693	784	349729	3104	45252
Tak-1_CL	1022	12939	40172	8384	12038	61356	126839	10381	2899075	76837	204	32225	173807	65165	23427	4674	791	226816	189	25186	2532	1033	57905	92895	199740	2939	15378	1136	357492	3359	49393
Mppgdh-1_CL	1196	9075	34010	7241	5476	96847	127110	1750	1481140	47799	200	51517	63898	41921	944	169	3335	290729	170	21147	3107	8817	110604	36027	318865	8227	27632	1057	360568	961	296238
Mppgdh-1_CL	1464	13679	45741	8981	5186	120118	130165	1846	1745167	54284	187	55090	68437	44457	917	174	3041	304219	137	21515	3455	10706	109306	34805	309673	8153	25357	2756	363218	723	245570
Mppgdh-1_CL	1102	10003	34389	7382	5039	96856	124641	1496	1792483	46657	221	48423	60402	36134	736	80	3806	296831	216	21307	3005	9142	104219	33548	289861	7257	27262	1807	346269	1043	370154
Lipidome in 14-day-old thalli of female lines
Group	ADGGA	AHexSIS	BRSE	CASE	Cer_AP	Cer_NP	CL	CoQ	DG	DGDG	DGGA	DGTS	FA	FAHFA	HexCer_AP	HexCer_HS	HexCer_NS	LDGTS	LNAPE	LPC	LPE	LPG	MG	MGDG	NAGly	OxFA	OxPC	PC	PE	PE_Cer	PG	PhytoSph	PI	PMeOH	SISE	SQDG	STSE	TG
Tak-2_L/D	22	230	2651	7532	49363	9187	9	2737	80596	139526	1309	1128976	42014	157	1540	42586	2601	33208	173	24940	722	77	3788	317085	14028	18125	4037	167558	42703	5	324711	6659	26916	3088	1420	320281	1156	467109
Tak-2_L/D	18	263	2508	6907	45478	9220	45	3133	75138	141565	1282	1391839	42184	103	1523	41931	2363	37199	125	28402	719	81	3869	275704	10840	16867	4063	139063	41245	30	326929	9249	26832	2769	941	306268	1135	422157
Tak-2_L/D	12	177	2690	7299	46786	9316	5	2718	79072	132512	1274	1400452	40479	247	1509	41769	2184	30805	191	25076	698	67	3618	281685	13354	20298	4501	166012	43100	0	309598	5512	27664	3164	1237	299362	1051	443033
Mppgdh-3_L/D	13	278	2509	21578	38823	8136	6021	3861	80071	140563	3244	972353	56688	205	2417	31709	2317	31564	164	36076	989	6	4296	219857	7538	11956	3879	140114	57014	5	221056	8100	39631	5676	4285	260506	2211	53551
Mppgdh-3_L/D	12	239	2800	23392	39260	8626	3522	2298	61095	137175	2856	768983	54786	194	1187	28847	2058	26917	279	37939	967	78	3229	203085	6610	11562	4102	171145	55920	16	244737	6234	39894	4317	4831	257805	2569	34565
Mppgdh-3_L/D	8	218	1982	16818	37856	8022	4662	2281	62839	132582	2956	844380	53021	240	1609	26075	1558	26940	140	35229	886	45	2585	203001	5766	11294	4060	137085	49292	5	202911	6159	36510	4457	3720	245253	2154	31777
Tak-2_L/D+Ser	13	453	12317	37167	60158	10717	0	4861	177404	160611	3109	1448067	66188	299	1733	60577	2664	45142	404	71959	1066	258	3606	344416	23011	41864	6811	175745	55219	8	376014	9214	37081	9194	9672	444550	6009	559707
Tak-2_L/D+Ser	13	208	7971	21870	53077	8921	4	3155	121390	145235	2142	884774	59116	283	1229	45906	2116	51148	223	60231	856	92	3120	271991	14057	23628	5781	143747	44922	12	292031	7186	31694	8142	5405	352290	3677	458053
Tak-2_L/D+Ser	10	410	7967	23101	54578	9493	13	3727	126857	152090	1892	946000	64504	184	1062	50589	2349	60204	241	69248	959	175	3592	296480	15672	27593	5959	156583	45751	18	316187	7826	29969	6971	6193	356901	3842	469989
Mppgdh-3_L/D+Ser	21	302	4377	23261	45224	7117	0	3599	182166	137954	3671	1677119	50248	249	2238	52499	3152	60952	270	45806	701	138	2839	241461	18413	38254	4605	129201	40707	12	236702	6814	36087	6304	4574	382918	3625	307572
Mppgdh-3_L/D+Ser	22	348	7088	22477	37765	7711	0	3889	136058	140508	1752	1560867	74190	358	2342	48935	2944	107998	132	115749	2725	401	3220	271104	10974	21509	5318	165630	47957	0	275836	8885	35010	3731	5190	337423	3802	350528
Mppgdh-3_L/D+Ser	26	197	4341	18736	43509	7330	0	3204	150128	141762	2606	1635360	53152	312	2032	45675	2151	54199	173	50119	810	53	2943	263293	15513	31391	5366	144361	43292	13	245630	7140	35514	5457	3679	357897	2826	326494
Tak-2_CL	15	334	3739	10584	48482	7564	127	3177	117271	122162	2772	1563218	49329	253	1745	51178	2232	85820	121	40927	1025	179	3062	277743	15702	19615	3720	131422	42032	37	264357	5558	28273	3646	1507	353431	1676	180209
Tak-2_CL	21	375	4027	16055	52699	8443	321	4514	106594	126831	3514	1919745	57328	247	2137	49623	2224	91705	85	43420	1623	882	3222	287897	14891	20274	3863	154390	48483	35	250057	5881	27109	4432	2191	364016	2376	145093
Tak-2_CL	19	268	2591	13080	41352	7922	1231	8389	94152	134096	5611	1516586	68629	322	2194	42309	1527	99098	183	53761	6416	2099	2754	261271	13513	19299	3213	108871	71335	168	228801	4847	24495	2542	1659	366113	2441	118935
Mppgdh-3_CL	12	100	2742	11233	41581	7956	6867	3621	92233	136100	7597	2406637	56011	174	1935	40774	1659	36425	127	35594	750	379	3827	287148	12952	14684	2978	130697	40550	16	285546	4482	30848	8192	1213	321326	841	105908
Mppgdh-3_CL	15	78	3198	11680	38673	6815	8926	1824	91427	135887	8301	2375383	55867	220	2025	38267	1854	40398	155	35978	642	330	3173	286058	11664	15431	2998	109376	38140	0	287019	5106	30315	5731	1803	288046	675	110351
Mppgdh-3_CL	13	308	2757	12100	42734	7626	8685	3856	97400	129292	7324	2009127	53448	177	768	40732	1816	34490	152	35047	692	126	3910	272498	12695	14535	3021	101520	40783	8	279421	4723	30004	6924	2009	293636	1262	128052
Lipidom in antheridial receptacles under L/D conditions
Group	BRSE	CASE	Cer_AP	Cer_NP	CoQ	DG	DGDG	DGGA	DGTS	FA	FAHFA	HexCer_HS	LDGTS	LPC	LPE	LPG	MG	MGDG	NAGly	OxFA	OxPC	OxTG	PC	PE	PG	PhytoSph	PI	SISE	SQDG	STSE	TG
Tak-1	2561	59480	107574	39357	3745	291568	113578	2041	1316139	192257	78465	54543	366153	448499	3755	1341	10151	126673	10650	1311473	3437	128868	80545	10527	132652	6683	60880	9657	337715	3434	411269
Tak-1	5353	84969	101222	45242	5010	282538	124721	2417	1158099	228485	79716	50018	448742	563212	5780	1866	15679	137111	9850	1401955	3546	108359	105002	18484	140579	13548	69607	12263	327444	6892	338442
Tak-1	1918	49605	69546	50017	6306	333465	84947	3033	1662283	180047	65332	34463	182084	269348	1524	198	22272	108868	13524	1142259	1175	110680	115903	16158	93009	26160	65911	6463	230043	3478	381952
Tak-1	1823	39927	98399	40774	2399	231304	95389	2505	1058643	146241	63901	37490	338894	430710	3209	2098	12616	97761	7132	1225483	3714	95503	70863	6233	102815	9654	49367	6433	260480	3260	416169
Mppgdh-1	1512	62311	71845	27211	6908	527902	90015	2130	2011033	188555	48558	37483	140617	307314	2107	171	31609	131861	23928	1085840	1052	463872	141018	33572	135021	31847	73265	8064	276658	3378	1310647
Mppgdh-1	1112	42433	62313	27931	6202	483861	88143	2781	1482662	178752	46797	30743	128214	307932	1968	132	30583	140201	20259	1049360	1110	450100	136112	28000	121115	36935	71636	5127	270847	2667	1201362
Mppgdh-1	2000	56069	66599	31557	9106	786685	101864	2565	1502094	198255	54681	34338	305447	394429	1555	2075	116990	127854	50920	1430144	790	331736	131274	30438	118330	14342	66023	7895	277245	2771	1251331
Mppgdh-1	1170	40477	68711	20325	6238	395288	82040	1980	1190125	149920	34795	33292	144812	253909	2401	111	24038	135649	16209	886811	1185	355121	124933	27984	113258	21140	64937	4817	253362	2592	1058698

## Sheet: Fig9
The fresh weight of thalli (mg)
	Tak-1						Mppgdh-1						Mppgdh-2
Ambient CO2	54.5	51.6	41.2	55.6	55	68	5.4	7.6	9.7	9	8.1	6.6	12.4	8.2	7.9	7.6	8.6	14.7
High CO2	165.1	128.4	108.2	125.8	131.2	125	17	15.6	13.8	10.9	17.1	12.5	13	10.2	16.3	17.8	14.8	19.2
High CO2+Ser	153.2	153.2	154.8	211.1	185.1	171.9	68	106.3	97.1	99.6	128.7	108.4	122.1	126.4	114.9	117.9	85.6	113.2
Metabolome in 14-day-old thalli of male lines under high CO2 conditions
	Dimethylglycine-TMS	Glyoxylic acid-meto-TMS	2-Aminoethanol-2TMS	Pyruvic acid-meto-TMS	Lactic acid-2TMS	Lactic acid-13C3-2TMS	2-Hydroxyisobutyric acid-2TMS	2-Ketobutyric acid-meto-TMS(1)	Caproic acid-TMS	Glycolic acid-2TMS	Alanine-2TMS	2-Ketobutyric acid-meto-TMS(2)	2-Keto-isovaleric acid-meto-TMS	Hydroxylamine-3TMS	Norvaline-TMS	2-Hydroxybutyric acid-d3-2TMS	Glycine-2TMS	2-Hydroxybutyric acid-2TMS	Glyoxylic acid-oxime-2TMS	Oxalic acid-2TMS	Oxalic acid-13C2-2TMS	Sarcosine-d3-2TMS	Sarcosine-2TMS	Acetoacetic acid-meto-TMS	3-Hydroxypropionic acid-2TMS	2-Aminoisobutyric acid-2TMS	Pyruvic acid-oxime-2TMS	Valproic acid-TMS	3-Hydroxyisobutyric acid-2TMS	2-Hydroxyisovaleric acid-2TMS	3-Hydroxybutyric acid-2TMS	2-Aminobutyric acid-2TMS	2-Ketoisocaproic acid-meto-TMS(1)	3-Methyl-2-oxovaleric acid-meto-TMS(1)	Isoleucine-TMS	2-Methyl-3-hydroxybutyric acid-2TMS(1)	3-Aminopropanoic acid-2TMS	2-Methyl-3-hydroxybutyric acid-2TMS(2)	3-Methyl-2-oxovaleric acid-meto-TMS(2)	Glyceraldehyde-meto-2TMS(1)	Malonic acid-2TMS	2-Keto-isovaleric acid-oxime-2TMS(1)	Acetoacetic acid-2TMS(1)	Valine-d8-2TMS	3-Aminoisobutyric acid-2TMS	3-Hydroxyisovaleric acid-2TMS	2-Keto-isovaleric acid-oxime-2TMS(2)	Valine-2TMS	Methylmalonic acid-2TMS
Tak-1 High CO2	1107	1471	36	1492	66816	973	7608	459	10799	17675	1685114	1301	375	15171	37152	10	206	19002	9469	182547	31295	46041	13127	1340	24117	27266	117	1946	252	13046	499	2797	1324	3095	4763	10	33	10	2338	131725	305	31	67	41	2585	29213	28	417574	29
Tak-1 High CO2	1045	1464	30	1380	52331	577	6953	452	10228	15456	1944816	1402	761	19445	43834	10	23	11225	6227	181059	30119	44361	10120	1944	22589	28619	29	2331	336	13066	385	2378	1933	2794	6758	10	29	10	1740	124923	246	23	69	37	1873	28073	27	388247	311
Tak-1 High CO2	1056	1463	40	1583	56845	557	7480	508	11142	18194	2561248	1291	920	24057	57009	10	30	12662	5343	161648	30876	40286	11215	1966	28140	31190	30	2207	405	12153	458	3051	1160	3531	6680	10	22	10	1324	121699	229	33	113	38	1507	27832	33	323552	41
Tak-1 High CO2	1047	1614	36	1818	68371	798	9152	567	10048	20325	1431405	5014	2747	14148	32302	10	34	25580	11059	176221	32482	41666	13218	1513	17488	30036	32	2049	311	10004	399	3596	1698	4348	6874	10	30	10	1396	129827	425	35	55	34	2056	25292	213	250045	475
Tak-1 High CO2	1105	1632	34	1436	52955	671	7213	369	10900	16141	3205970	5492	4211	25277	70738	10	43	22783	10882	164834	29266	32205	10771	1973	20777	34642	273	2008	247	11858	598	4433	1705	4958	7744	10	31	10	1624	138537	36	39	319	36	2142	29720	27	459050	38
Tak-1 High CO2	1132	1418	34	1578	64052	907	7105	464	11218	16731	1687605	2515	1321	11153	39520	10	36	22446	9584	152914	25138	35930	10066	2191	27235	34143	33	1732	466	13256	574	3692	1617	4379	6988	10	28	10	578	126711	172	30	228	35	1900	26591	33	286889	145
Mppgdh-1 High CO2	1229	1545	36	1734	73555	1287	5873	660	11359	14622	4324113	4942	2236	36616	95889	10	34	24151	9484	195014	34663	49828	13216	1743	25960	38685	148	2333	194	14440	940	4327	2617	4228	9184	10	32	10	1106	136855	27	23	108	30	1929	29666	28	239125	32
Mppgdh-1 High CO2	1136	1515	45	1437	59247	710	6680	319	11691	15922	4749413	2357	919	42752	104374	10	34	22493	8519	581360	87594	134218	41176	9356	38577	34909	41	7950	288	21577	930	2851	1875	3479	7993	10	32	10	5300	125699	38	43	41	45	2241	30077	38	273615	306
Mppgdh-1 High CO2	1154	1500	42	1165	46597	454	5682	713	10480	13275	3891198	4159	3152	27677	82508	10	43	28382	12404	159289	28069	39567	11074	1792	18526	31007	42	1555	140	7580	906	2659	1889	4533	8023	10	55	10	1506	129540	453	49	59	46	2586	30908	46	192113	66
Mppgdh-1 High CO2	1055	1551	43	5221	49874	590	8704	528	12668	22237	9570330	6383	3107	70832	216779	10	592	19950	8616	174594	31208	40966	11043	2526	21599	33204	38	2353	275	12185	732	3615	2043	4388	5431	10	38	10	2815	138865	331	35	458	34	2535	34383	38	543872	218
Mppgdh-1 High CO2	1051	1423	45	1294	81329	1625	6477	450	10312	15772	4865440	1862	1280	37203	105011	10	42	14539	5867	136273	22926	34257	9032	1009	22566	28047	35	1647	277	13074	614	3043	1560	3370	7363	10	40	10	1346	127321	296	29	46	41	1459	28265	35	227104	239
Mppgdh-1 High CO2	1183	1526	45	1062	51020	799	5446	476	11160	12797	3647850	757	995	28532	82015	10	120	14155	5690	142322	23884	36421	9422	1142	23770	28879	32	2165	209	11129	442	3126	1543	3064	6766	10	42	10	1158	129276	36	32	67	38	2279	30687	33	167160	54
Tak-1 High CO2+Ser	1109	1484	38	2463	56791	890	8310	274	10935	20676	4907504	6388	4223	37392	104535	10	166	20730	9707	159591	29922	38861	10635	2398	21349	35282	31	1813	347	10075	744	3899	2013	4901	7521	10	36	10	1762	136560	210	30	422	32	1693	30586	26	358968	290
Tak-1 High CO2+Ser	1034	1439	36	2101	71179	1026	8134	367	11064	20978	3578307	5702	3484	28072	78864	10	31	20284	10602	162817	26877	40679	10780	2081	22872	35889	29	2445	116	11118	808	3527	1390	4093	6357	10	31	10	1735	132035	30	28	164	36	1642	31306	23	318562	344
Tak-1 High CO2+Ser	1117	1561	47	4880	52347	358	7899	282	11986	18700	4327637	3758	2804	30454	97275	10	450	21534	8911	130114	23931	31404	8275	2797	26850	33295	42	1726	399	11857	747	4094	1969	3803	6267	10	128	10	873	134660	173	46	291	51	2246	28058	33	389599	318
Tak-1 High CO2+Ser	1045	1664	44	4489	49601	624	11325	767	11767	27075	4024377	4666	2745	30752	86343	10	203	19463	8592	162707	26119	34487	9114	2355	19574	32232	32	2128	491	9915	669	3587	1723	4639	7916	10	26	10	1557	137041	296	32	224	43	1921	33391	31	381383	170
Tak-1 High CO2+Ser	1076	1654	32	6362	59342	920	7391	288	11500	17786	4512158	8386	4463	35470	97382	10	454	27586	11260	197665	34418	48451	9787	2917	22793	35173	137	2851	257	8048	1035	4935	1661	5194	7292	10	190	10	2101	142073	250	22	155	31	1876	31144	15	390869	121
Tak-1 High CO2+Ser	1006	1728	36	4665	56178	958	8767	247	11256	20199	2683099	4259	1426	28080	60192	10	30	16910	6375	543820	88707	123674	37771	8362	30868	32093	24	7448	106	16211	400	3282	1544	3598	7093	10	26	10	4630	130601	124	27	268	269	1793	29974	230	233651	232
Mppgdh-1 High CO2+Ser	1007	1372	48	6653	46017	455	7200	247	11410	16081	6764251	8765	3940	46210	143979	10	384	26097	11374	162028	30017	39494	17275	2758	21013	34218	117	1295	380	5845	993	4669	1613	5641	7909	10	36	10	2532	138786	371	35	819	41	2188	31134	33	435066	52
Mppgdh-1 High CO2+Ser	1170	1563	33	6806	48940	617	8260	504	11904	18676	7928235	1446	1622	56864	169058	10	578	15929	6660	129845	22589	31033	8665	1702	28114	32515	20	937	314	14894	638	2584	1557	3581	5958	10	36	10	1719	129203	382	16	253	25	2327	29097	25	520564	226
Mppgdh-1 High CO2+Ser	1171	1583	44	6477	54598	559	7625	344	12327	20177	8462830	2791	1689	65926	182776	10	353	19016	8936	141158	25743	29679	8375	2067	35457	35036	33	1741	391	20677	431	2829	1520	3711	5216	10	31	10	2060	131315	250	36	59	244	1771	26395	31	516654	146
Mppgdh-1 High CO2+Ser	1200	1548	42	6204	53858	672	8749	396	11589	19363	6758258	2005	906	54800	144476	10	338	16540	7621	159675	26820	38962	12261	1068	33838	32978	177	1539	280	18826	508	2799	2200	3022	7216	10	35	10	1087	120121	36	38	274	319	1336	27106	31	479479	201
Mppgdh-1 High CO2+Ser	1355	1637	43	6053	75601	928	8542	291	11008	19356	8057321	2610	1816	63028	176449	10	256	16035	5927	139340	22496	31956	9113	2428	35986	35214	33	2040	375	21046	703	2672	1752	4321	7459	10	40	10	1407	126517	156	39	321	46	2192	28959	37	567013	284
Mppgdh-1 High CO2+Ser	1143	1537	36	6752	43356	536	6858	444	11568	15599	6368538	4511	2566	43898	142748	10	299	35478	13810	135920	24471	31896	9299	1341	19325	29017	25	1468	88	7589	247	3432	1575	4139	6244	10	33	10	1588	130723	263	25	171	31	2191	27601	24	456900	33
Lipidome in 14-day-old thalli of male lines under high CO2 conditions
GROUP	ADGGA	AHexSIS	BRSE	CASE	Cer_AP	Cer_NP	CL	CoQ	DG	DGDG	DGGA	DGTS	FA	FAHFA	HexCer_AP	HexCer_HS	HexCer_NS	LDGTS	LNAPE	LPC	LPE	LPG	MG	MGDG	NAGly	OxFA	OxPC	PC	PE	PE_Cer	PG	PhytoSph	PI	PMeOH	SISE	SQDG	STSE	TG
Tak-1 High CO2	13	768	7548	47090	55370	23063	22	5322	148931	195663	6132	4023436	79616	460	7267	62506	3673	190128	151	49929	1296	203	2392	322949	23913	44276	3927	145952	32629	13	260947	6793	32887	4080	8627	600836	5329	378872
Tak-1 High CO2	22	593	5935	39562	50718	20210	0	4421	123080	200954	5492	3447842	74681	438	7753	57010	3128	180930	240	47730	975	134	2509	342564	21320	38483	3850	149602	32240	5	284981	5498	33427	2229	6958	561335	4718	347778
Tak-1 High CO2	10	372	4234	24069	68198	19970	5	2684	96605	207135	6529	2739733	76817	226	2863	39794	2794	361772	51	35718	590	49	3317	269674	12144	27233	1726	78371	15920	10	147318	3732	25314	1126	2929	494702	2730	302581
Tak-1 High CO2	22	624	5825	39649	53040	20472	29	4213	127059	198312	6028	3920351	81107	383	8133	56707	2590	184808	140	47948	983	59	2237	317646	21144	40651	3838	149069	31341	25	246326	5522	31555	2905	6115	551182	4567	363021
Mppgdh-1 High CO2	13	222	800	7847	23791	2255	20	2263	66785	146688	1471	437837	39171	466	1556	15926	1526	65231	100	34532	825	73	6690	145884	4326	14347	2030	68756	14873	18	101882	1281	39431	494	804	231697	1390	99627
Mppgdh-1 High CO2	19	187	861	6821	28453	2546	279	1871	64137	157737	2045	448697	38598	205	1031	16002	1372	77094	94	34292	942	101	5793	139434	4294	11537	1891	70818	13712	8	102687	1435	40339	504	486	250364	1583	101143
Mppgdh-1 High CO2	12	224	389	6082	22786	2151	13	1399	52915	141642	1423	514103	34007	125	637	13144	570	58357	122	28718	817	51	5738	135190	3219	9168	1897	66869	13937	0	91774	1426	39169	481	693	213025	1190	89828
Mppgdh-1 High CO2	24	153	722	5626	30674	2765	36	1751	60596	157738	1999	531087	37965	138	848	14915	1263	70047	94	32351	500	115	6884	144365	3796	9507	2366	71753	14710	28	104142	1322	38333	444	498	246787	982	103969
Tak-1 High CO2+Ser	24	435	3694	21776	62169	11332	32	2919	96662	169987	2136	1293815	62176	407	1933	42005	1947	131887	138	70363	1517	138	1848	267003	12307	19993	4138	118817	36379	0	259102	6476	31378	2444	4332	372322	2940	171181
Tak-1 High CO2+Ser	6	391	947	3130	110557	18657	16	2234	113397	170145	3480	1134743	44769	281	461	45807	2298	213998	76	27113	1071	165	3411	146713	9995	24587	655	28422	3450	29	104965	3343	32716	313	396	434869	612	214135
Tak-1 High CO2+Ser	10	363	3018	17465	83206	14112	0	3310	124606	172431	2607	1737299	61516	427	1345	47885	1869	191563	160	53227	1365	240	3020	231681	12920	25994	2658	88198	26692	21	193452	5894	30661	1700	2398	415248	1964	237877
Tak-1 High CO2+Ser	6	440	1556	5536	134822	19461	21	3479	165616	193109	3873	1416661	49742	413	1525	64871	2829	229566	160	30405	1274	115	4158	162181	14026	36264	797	33886	3927	20	131902	3220	41772	874	580	508433	1009	298895
Mppgdh-1 High CO2+Ser	16	819	1873	7237	122034	15024	38	4506	157836	203367	3094	1151327	59755	378	1244	52663	2334	188508	209	35819	1476	112	5577	161074	10175	35446	968	36549	4035	22	125676	4146	38726	676	1303	439767	1021	334446
Mppgdh-1 High CO2+Ser	15	502	1708	5762	107556	9781	16	3431	127093	178861	2572	1244773	59793	288	877	43650	2243	213566	143	25465	1291	69	6295	170926	7257	24551	494	24856	2631	18	94752	5372	35936	463	693	408648	857	243527
Mppgdh-1 High CO2+Ser	8	437	725	2767	83871	10811	24	2437	101276	166500	1529	680939	48991	167	867	38882	1779	108042	72	31566	1304	55	3932	164893	6189	17170	1086	33856	4366	20	112743	3073	36975	558	314	337340	444	148706
Mppgdh-1 High CO2+Ser	12	520	883	2783	86149	13007	8	2489	96225	167533	1750	765800	48706	214	727	35240	1379	118448	79	32351	1050	74	3908	155682	7169	17509	1054	33078	4158	0	107323	2840	36808	443	380	327607	418	162213
[truncated: 426 more columns]
